# Supplementary material for: The Psychological Science Accelerator’s COVID-19 rapid-response dataset
Source: Sci Data. 2023 Feb 11;10:87. doi: 10.1038/s41597-022-01811-7 (PMC9918828; doi:10.1038/s41597-022-01811-7)
Supplement: Supplementary file 1 — Supplemental Table 4 [file 41597_2022_1811_MOESM1_ESM.xlsx]

## Sheet: Sheet1
Table 4. Metadata for individual study data files
Variable	Format	Unit	Description
item_name	Character	Fixed Responses	Item name corresponds to the name column in the formr excel sheets which indicates the names of each item presented. These are consistent across languages with C0 for general, C1 for study 1, and so on. Note that panels required adding or moving around items but we used the same naming scheme.
unique_unit	Character	Fixed Responses	The unit id number from formr merged with the session id and the language. This unique unit provides us with a unique section label for each survey shown to the participants. In formr, you can separate the study into sections or surveys, which we used to randomize the order of the study shown and randomly place participants into half the study. This variable helps us denote which section of the s…
survey_name	Character	Fixed Responses	The survey name corresponds to the name of the survey (or section) in formr. These names loosely match the names in the formr folder - as we cleaned up the names of the excel files to be clearer for sharing. Generally, this is used to separate into different studies (general, study 1, study 2, study 3) and/or exclude sections of the study (i.e., the end screen or participant data).
type	Character	Fixed Responses	This column indicates the type of item that was shown to participants. They correspond to multiple choice items, notes, randomization codes, and more. The important ones for analysis include: mc, mc_multiple, number, select_one, text, and textarea. Block, calculate, hidden, note, random, and submit are items that are used to control the flow of the study.
optional	Character	Fixed Responses	This column indicates if the item was optional. All items were considered optional for ethics purposes, however, participant ID creation, random code generation, submit buttons, or blocking were listed as non-optional to ensure they were generated.
showif	Character	Fixed Responses	This column corresponds to the showif column in the formr excel sheets. This code is in *R* format denoting how it was displayed. Blanks indicate it always showed. Non-blanks indicate the show logic (i.e., only group 3, groups 3 and 4, etc.).
created	Date/Time	POSIXct	The created column is a date column in EDT time denoting when the item was generated for the participant.
saved	Date/Time	POSIXct	The saved column is a date column in EDT time denoting when the answer was saved for the participant. Please note that this column is NA for items that participants do not "answer" like submit buttons or random code generation.
shown	Date/Time	POSIXct	The shown column is a date column in EDT time denoting when the item was displayed for the participant. Generally, this matches the created column, as page breaks were used for items that were dependent on previous answers. Note these are four hours different because of the way the data posts - we believe there is a bug that posts the shown column in a different time zone than the one set up for …
shown_relative	Date/Time	Milliseconds	This column denotes the time shown relative to the window page load time in milliseconds.
answer	Character	Free Responses	The answer column denotes the answer the participant gave or the code generated for that item.
answered	Date/Time	POSIXct	The answered column is a date column that indicates when the answer was given for an item. Again, this column is posted in a time zone that is four hours ahead of the EDT server time.
answered_relative	Date/Time	POSIXct	The answered_relative column shows the time answered relative to the window page load time. Please note this column is about four hours off, as the time zone issue occurs with the answered column.
displaycount	Numeric	Integer	This variable from formr is not entirely clear - the code for the formr platform appears to indicate this variable needs updating with FIX ME found in the code when trying to understand what the variable indicates.
display_order	Numeric	Integer	This variable indicates the order of the items displayed. Please note that counts restart for each survey, and time is a better sort variable for individual participant tracking through a study.
hidden	Numeric	Integer	This column appears to note that the item was a hidden item type in HTML code. However, this variable is also unclear, as the unique_id was hidden from participants but is marked as zero in the data. This column also has notes about being fixed in the raw code for formr.
where	Character	Fixed Responses	This column was generated in our Shiny Processing document. It indicates the source of the data (MIDGAM, Nudge, Prolific, Qualtrics, and ZPID are paid participant pools).
language	Character	Fixed Responses	This column was generated in our Shiny Processing document and indicates the language the study was displayed in.
unique_id	Character	Fixed Responses	A combination of the unique_id assigned to participants by random code in the study and the session id from formr. These were combined because session ids were repeating across the thousands of participants in formr to create unique markers.
label	Character	Fixed Responses	This column was generated in our Shiny Processing document and represents the markdown formatted text that was shown to participants in English. This label can include R code.
answer_choice	Character	Fixed Responses	This column was generated in our Shiny Processing document to denote the label for a numeric answer (e.g., 1 was Strongly Agree).
label_language	Character	Fixed Responses	This column was generated in our Shiny Processing document to indicate the markdown formatted text shown to participants in the language they completed the survey in.
seen_item	Character	Fixed Responses	In the cognitive reappraisal study, this item denotes the item selected or seen by participants for items that were randomized using R code in the label or answer column. This item is not included in other datasets.
