# Supplementary material for: The Psychological Science Accelerator’s COVID-19 rapid-response dataset
Source: Sci Data. 2023 Feb 11;10:87. doi: 10.1038/s41597-022-01811-7 (PMC9918828; doi:10.1038/s41597-022-01811-7)
Supplement: Supplementary file 2 — Supplemental Table 1 [file 41597_2022_1811_MOESM2_ESM.xlsx]

## Sheet: Sheet1
Table 1. Metadata for the Participant information file
Variable	Format	Unit	Description
unique_id	Character	Fixed Responses	A combination of the unique_id assigned to participants by random code in the study and the session id from formr. These were combined because session ids were repeating across the thousands of participants in formr to create unique markers.
where	Character	Fixed Responses	This column was generated in our Shiny Processing document. It indicates the source of the data (MIDGAM, Nudge, Prolific, Qualtrics, and ZPID are paid participant pools).
language	Character	Fixed Responses	This column was generated in our Shiny Processing document and indicates the language the study was displayed in.
duplicates	Boolean	True/False	This column indicates if a participant took the study multiple times in different languages, as unique_ids and survey sessions were tied to cookies on the participant’s computer.
gender	Character	Fixed Responses	The answer selection of "what is your gender".
country	Character	Fixed Responses	The country the participant indicated they were taking the study from.
state	Character	Fixed Responses	The U.S. state that the participant indicated they were taking the study from.
first_item_namegeneral	Character	Fixed Responses	The item name of the first item the participant saw on the general survey. NA values mean they did not make it to this point.
first_item_namestudy1	Character	Fixed Responses	The item name of the first item the participant saw on the loss-gain survey. NA means they did not see this survey.
first_item_namestudy2	Character	Fixed Responses	The item name of the first item the participant saw on the cognitive reappraisal survey. NA means they did not see this survey.
first_item_namestudy3	Character	Fixed Responses	The item name of the first item the participant saw on the self-determination survey. NA means they did not see this survey.
first_createdgeneral	Date/Time	POSIXct	The timestamp the participant saw on the first item on the general survey.
first_createdstudy1	Date/Time	POSIXct	The timestamp the participant saw on the first item on the loss-gain survey.
first_createdstudy2	Date/Time	POSIXct	The timestamp the participant saw on the first item on the cognitive reappraisal survey.
first_createdstudy3	Date/Time	POSIXct	The timestamp the participant saw on the first item on the self-determination survey.
last_item_namegeneral	Character	Fixed Responses	The item name of the last item participants saw on the general survey. NA values mean they did not make it to this point.
last_item_namestudy1	Character	Fixed Responses	The item name of the last item participants saw on the loss-gain survey. NA means they did not see this survey.
last_item_namestudy2	Character	Fixed Responses	The item name of the last item participants saw on the cognitive reappraisal survey. NA means they did not see this survey.
last_item_namestudy3	Character	Fixed Responses	The item name of the last item participants saw on the self-determination survey. NA means they did not see this survey.
last_savedgeneral	Date/Time	POSIXct	The timestamp participants saw on the last item on the general survey.
last_savedstudy1	Date/Time	POSIXct	The timestamp participants saw on the last item on the loss-gain survey.
last_savedstudy2	Date/Time	POSIXct	The timestamp participants saw on the last item on the cognitive reappraisal survey.
last_savedstudy3	Date/Time	POSIXct	The timestamp the participant saw on the last item on the self-determination survey.
items_general	Numeric	Count	Number of items the participant saw on the general survey.
items_study1	Numeric	Count	Number of items the participant saw on the loss-gain survey.
items_study2	Numeric	Count	Number of items the participant saw on the cognitive reappraisal survey.
items_study3	Numeric	Count	Number of items the participant saw on the self-determination survey.
answerC1_group	Numeric	Multiple Choice	The group number assigned to the participant for the loss-gain survey.
answerC2_group	Numeric	Multiple Choice	The group number assigned to the participant for the cognitive reappraisal survey.
answerC3_group	Numeric	Multiple Choice	The group number assigned to the participant for the self-determination survey.
answerC1_v1v2_manipcheck	Numeric	Multiple Choice	The numeric answer selection to a manipulation check question for the loss-gain survey.
answerC1_v3_manipcheck	Numeric	Multiple Choice	The numeric answer selection to a manipulation check question for the loss-gain survey.
answerC2_manipulationcheck	Numeric	Multiple Choice	The numeric answer selection to a manipulation check question for the cognitive reappraisal survey.
answerC2_manipulationcheck_photo	Numeric	Multiple Choice	The numeric answer selection to a manipulation check question for the cognitive reappraisal survey.
answerC2_random_manip	Numeric	Random Number	A random number generated to determine the random order for items in the cognitive reappraisal survey.
answerC2_random_photo_manip	Numeric	Random Number	A random number generated to determine the random order for photo items in the cognitive reappraisal survey.
answerC3_manipcheck_choices	Numeric	Multiple Choice	The numeric answer selection to a manipulation check question for the self-determination survey.
answerC3_manipcheck_needs	Numeric	Multiple Choice	The numeric answer selection to a manipulation check question for the self-determination survey.
answerC3_manipcheck_pressure	Numeric	Multiple Choice	The numeric answer selection to a manipulation check question for the self-determination survey.
answer_choiceC1_v1v2_manipcheck	Character	Fixed values	The text answer selection to a manipulation check question for the loss-gain survey.
answer_choiceC1_v3_manipcheck	Character	Fixed values	The text answer selection to a manipulation check question for the loss-gain survey.
answer_choiceC2_manipulationcheck	Character	Fixed Responses	The text answer selection to a manipulation check question for the cognitive reappraisal survey.
answer_choiceC2_manipulationcheck_photo	Character	Fixed Responses	The text answer selection to a manipulation check question for the cognitive reappraisal survey.
answer_choiceC3_manipcheck_choices	Character	Fixed Responses	The text answer selection to a manipulation check question for the self-determination survey.
answer_choiceC3_manipcheck_needs	Character	Fixed Responses	The text answer selection to a manipulation check question for the self-determination survey.
answer_choiceC3_manipcheck_pressure	Character	Fixed Responses	The text answer selection to a manipulation check question for the self-determination survey.
