# Supplementary material for: The Psychological Science Accelerator’s COVID-19 rapid-response dataset
Source: Sci Data. 2023 Feb 11;10:87. doi: 10.1038/s41597-022-01811-7 (PMC9918828; doi:10.1038/s41597-022-01811-7)
Supplement: Supplementary file 3 — Supplemental Table 2 [file 41597_2022_1811_MOESM3_ESM.xlsx]

## Sheet: Sheet1
Table 2. Metadata for the State information file
Tab	Variable	Format	Unit	Description
state_final	answer	Character	Free Responses	The original text from participant answers (lower cased and punctuation removed).
state_final	state	Character	Fixed Responses	The final U.S. state name chosen to represent the text written.
state_overall	Unique Match	Character	Free Responses	The original text from participant answers (lower cased and punctuation removed).
state_overall	Frequency	Numeric	Count	The number of times the specific text response was written.
state_overall	Person 1 Initials	Character	Fixed Responses	The initials of the first coder.
state_overall	Person 1 Answer	Character	Fixed Responses	The U.S. state answer from the first coder.
state_overall	Person 1 Notes	Character	Free Responses	Notes about the choice from the first coder.
state_overall	Person 2 Initials	Character	Fixed Responses	The initials of the second coder.
state_overall	Person 2 Answer	Character	Fixed Responses	The U.S. state answer from the second coder.
state_overall	Person 2 Notes	Character	Free Responses	Notes about the choice from the second coder.
state_overall	Agreement	Boolean	True/False	A true/false value indicating if the two coders agreed.
state_overall	Arbitrator Initials	Character	Fixed Responses	The initials of the third coder.
state_overall	Arbitrated Answer	Character	Fixed Responses	The U.S. state answer from the third coder.
state_overall	Arbitrated Notes	Character	Free Responses	Notes about the choice from the third coder.
state_overall	Final Answer	Character	Fixed Responses	The final U.S. state name chosen to represent the text written.
