# Supplementary material for: The Psychological Science Accelerator’s COVID-19 rapid-response dataset
Source: Sci Data. 2023 Feb 11;10:87. doi: 10.1038/s41597-022-01811-7 (PMC9918828; doi:10.1038/s41597-022-01811-7)
Supplement: Supplementary file 4 — Supplemental Table 3 [file 41597_2022_1811_MOESM4_ESM.xlsx]

## Sheet: Sheet1
Table 3. Metadata for the Geopolitical Region information file
Tab	Variable	Format	Unit	Description
country_final	answer	Character	Free Responses	The original text from participant answers (lower cased and punctuation removed).
country_final	source	Character	Fixed Responses	The data source (i.e., language survey combination) in which the data was collected.
country_final	country	Character	Fixed Responses	The final selected geopolitical region to use for coding.
country_overall	Unique Match	Character	Free Responses	The combination of the answer and source to create a unique code to match back to the original source of the data.
country_overall	Answer	Character	Free Responses	The original text from participant answers (lower cased and punctuation removed).
country_overall	Source	Character	Free Responses	The data source (i.e., language survey combination) in which the data was collected.
country_overall	Freq	Numeric	Count	The frequency of the written answer across all participants.
country_overall	translation	Character	Fixed Responses	Using google sheets, this column is the autodetection of the language the answer was written in.
country_overall	translated	Character	Free Responses	Using google sheets, this column is the autotranslation of the answer into English.
country_overall	Confirmed	Character	Fixed Responses	Answers that appeared to be clear, the first coder entered the geopolitical region code.
country_overall	Guess	Character	Fixed Responses	For answers that appeared ambiguous, the first coder entered their guess for the geopolitical region.
country_overall	Person 1 Initials	Character	Fixed Responses	The initials of the first coder.
country_overall	Notes	Character	Free Responses	Any notes from the first coder on their answers.
country_overall	Final Answer (original)	Character	Fixed Responses	The combined answer from the confirmed and guess columns for the first coder.
country_overall	Confirmed	Character	Fixed Responses	Answers that appeared to be clear, the second coder entered the geopolitical region code.
country_overall	Guess	Character	Fixed Responses	For answers that appeared ambiguous, the second coder entered their guess for the geopolitical region.
country_overall	Person 2 Initials	Character	Fixed Responses	The initials of the second coder.
country_overall	Notes	Character	Free Responses	Any notes from the second coder on their answers.
country_overall	Final Answer (new)	Character	Fixed Responses	The combined answer from the confirmed and guess columns for the second coder.
country_overall	Match?	Boolean	True/False	A true/false value if the two coder answers matched.
country_overall	Final Final Final	Character	Fixed Responses	The final selected geopolitical region to use for coding.
country_overall	Arbitrated	Character	Fixed Responses	The third coder choice for geopolitical region when the two coders did not match.
country_overall	Notes	Character	Free Responses	Any notes from the third coder on their answer.
